# Supplementary material for: ﻿Two new species of Platensina Enderlein (Diptera, Tephritidae, Tephritinae, Dithrycini) from India
Source: Zookeys. 2022 Apr 6;1092:123–46. doi: 10.3897/zookeys.1092.80645 (PMC9007926; doi:10.3897/zookeys.1092.80645)
Supplement: XML Treatment for Platensina [file zookeys.1092.80645-treatment1.xml]

<!DOCTYPE tp:taxon-treatment
  PUBLIC "-//TaxonX//DTD Taxonomic Treatment Publishing DTD v0 20100105//EN" "tax-treatment-NSO.dtd">
<tp:taxon-treatment xmlns:tp="http://www.plazi.org/taxpub"><tp:treatment-meta><kwd-group><label>Taxon classification</label><kwd>
                <named-content content-type="kingdom">Animalia</named-content>
              </kwd><kwd>
                <named-content content-type="order">Diptera</named-content>
              </kwd><kwd>
                <named-content content-type="family">Tephritidae</named-content>
              </kwd></kwd-group><mixed-citation publication-type="journal"><person-group><name><surname>David</surname><given-names>K. J.</given-names></name><name><surname>Hancock</surname><given-names>D. L.</given-names></name><name><surname>Sachin</surname><given-names>K.</given-names></name><name><surname>Gracy</surname><given-names>R. G.</given-names></name><name><surname>Salini</surname><given-names>S.</given-names></name></person-group><article-title>﻿Two new species of <italic><tp:taxon-name><tp:taxon-name-part taxon-name-part-type="genus" reg="Platensina">Platensina</tp:taxon-name-part></tp:taxon-name></italic> Enderlein (<tp:taxon-name><tp:taxon-name-part taxon-name-part-type="order">Diptera</tp:taxon-name-part></tp:taxon-name>, <tp:taxon-name><tp:taxon-name-part taxon-name-part-type="family">Tephritidae</tp:taxon-name-part></tp:taxon-name>, <tp:taxon-name><tp:taxon-name-part taxon-name-part-type="subfamily">Tephritinae</tp:taxon-name-part></tp:taxon-name>, <tp:taxon-name><tp:taxon-name-part taxon-name-part-type="tribe">Dithrycini</tp:taxon-name-part></tp:taxon-name>) from India</article-title><source>Zookeys</source><day>06</day><month>04</month><year>2022</year><volume>1092</volume><fpage>123</fpage><lpage>146</lpage><pub-id pub-id-type="doi">10.3897/zookeys.1092.80645</pub-id></mixed-citation></tp:treatment-meta><tp:nomenclature><label>﻿</label><tp:taxon-name>
              <object-id xmlns:xlink="http://www.w3.org/1999/xlink" content-type="arpha" xlink:type="simple">CD4538D0-ABB2-50A8-8FFD-67BE8F501E55</object-id>
              <tp:taxon-name-part taxon-name-part-type="genus" reg="Platensina">Platensina</tp:taxon-name-part>
            </tp:taxon-name><tp:taxon-authority>Enderlein, 1911</tp:taxon-authority><tp:nomenclature-citation-list><tp:nomenclature-citation><tp:taxon-name>
                  <tp:taxon-name-part taxon-name-part-type="genus" reg="Platensina">Platensina</tp:taxon-name-part>
                </tp:taxon-name><comment>Enderlein, 1911: 454. Type species: <tp:taxon-name><tp:taxon-name-part taxon-name-part-type="genus" reg="Platensina">Platensina</tp:taxon-name-part><tp:taxon-name-part taxon-name-part-type="species" reg="sumbana">sumbana</tp:taxon-name-part></tp:taxon-name> Enderlein.</comment></tp:nomenclature-citation><tp:nomenclature-citation><tp:taxon-name>
                  <tp:taxon-name-part taxon-name-part-type="genus" reg="Tephrostola">Tephrostola</tp:taxon-name-part>
                </tp:taxon-name><comment>Bezzi, 1913: 153. Type species: <tp:taxon-name><tp:taxon-name-part taxon-name-part-type="genus" reg="Trypeta">Trypeta</tp:taxon-name-part><tp:taxon-name-part taxon-name-part-type="species" reg="acrostacta">acrostacta</tp:taxon-name-part></tp:taxon-name> Wiedemann.</comment></tp:nomenclature-citation></tp:nomenclature-citation-list></tp:nomenclature><tp:treatment-sec sec-type="diagnosis" id="SECID0E5NAC"><title>Diagnosis.</title><p>Medium-sized flies (4–5 mm long), with frons as wide as long, three frontal setae, two orbital setae, well developed ocellar setae. First flagellomere shorter than face, with short-pilose arista, face usually fulvous, black in males of a few species. Scutum grey pubescent with yellow-white reclinate setulae; scutellum flat with one or two pairs of setae, apical pair less than half length of basal setae or absent. Wing broad, often distinctly angled along posterior margin, dark brown with hyaline indentations and subhyaline spots. Abdomen predominantly black with fulvous lateral regions. Epandrium broad, without demarcation between epandrium and lateral surstylus, lateral surstylus broad, epandrium elongate-oval in posterior view; medial surstylus with well sclerotised prensisetae (lateral one broader than medial one), proctiger not higher than epandrium, glans of phallus stout, with single sclerotised acrophallus. Taeniae short (0.25 of eversible membrane); spicules on eversible membrane conical; aculeus dorsoventrally flattened, tip conical, with reduced preapical setae; spermathecae club-shaped, with numerous papillae.</p></tp:treatment-sec></tp:taxon-treatment>
