# Supplementary material for: ﻿Two new species of Platensina Enderlein (Diptera, Tephritidae, Tephritinae, Dithrycini) from India
Source: Zookeys. 2022 Apr 6;1092:123–46. doi: 10.3897/zookeys.1092.80645 (PMC9007926; doi:10.3897/zookeys.1092.80645)
Supplement: XML Treatment for Platensina rabbanii [file zookeys.1092.80645-treatment2.xml]

<!DOCTYPE tp:taxon-treatment
  PUBLIC "-//TaxonX//DTD Taxonomic Treatment Publishing DTD v0 20100105//EN" "tax-treatment-NSO.dtd">
<tp:taxon-treatment xmlns:tp="http://www.plazi.org/taxpub"><tp:treatment-meta><kwd-group><label>Taxon classification</label><kwd>
                <named-content content-type="kingdom">Animalia</named-content>
              </kwd><kwd>
                <named-content content-type="order">Diptera</named-content>
              </kwd><kwd>
                <named-content content-type="family">Tephritidae</named-content>
              </kwd></kwd-group><mixed-citation publication-type="journal"><person-group><name><surname>David</surname><given-names>K. J.</given-names></name><name><surname>Hancock</surname><given-names>D. L.</given-names></name><name><surname>Sachin</surname><given-names>K.</given-names></name><name><surname>Gracy</surname><given-names>R. G.</given-names></name><name><surname>Salini</surname><given-names>S.</given-names></name></person-group><article-title>﻿Two new species of <italic><tp:taxon-name><tp:taxon-name-part taxon-name-part-type="genus" reg="Platensina">Platensina</tp:taxon-name-part></tp:taxon-name></italic> Enderlein (<tp:taxon-name><tp:taxon-name-part taxon-name-part-type="order">Diptera</tp:taxon-name-part></tp:taxon-name>, <tp:taxon-name><tp:taxon-name-part taxon-name-part-type="family">Tephritidae</tp:taxon-name-part></tp:taxon-name>, <tp:taxon-name><tp:taxon-name-part taxon-name-part-type="subfamily">Tephritinae</tp:taxon-name-part></tp:taxon-name>, <tp:taxon-name><tp:taxon-name-part taxon-name-part-type="tribe">Dithrycini</tp:taxon-name-part></tp:taxon-name>) from India</article-title><source>Zookeys</source><day>06</day><month>04</month><year>2022</year><volume>1092</volume><fpage>123</fpage><lpage>146</lpage><pub-id pub-id-type="doi">10.3897/zookeys.1092.80645</pub-id></mixed-citation></tp:treatment-meta><tp:nomenclature><label>﻿</label><tp:taxon-name>
              <object-id xmlns:xlink="http://www.w3.org/1999/xlink" content-type="arpha" xlink:type="simple">D3B6ED8C-E85E-571D-8A26-650BD863112E</object-id>
              <tp:taxon-name-part taxon-name-part-type="genus" reg="Platensina">Platensina</tp:taxon-name-part>
              <tp:taxon-name-part taxon-name-part-type="species" reg="rabbanii">rabbanii</tp:taxon-name-part>
              <object-id xmlns:xlink="http://www.w3.org/1999/xlink" content-type="zoobank" xlink:type="simple">http://zoobank.org/FF51328D-55A7-49B0-934F-48D1D61EF92D</object-id>
            </tp:taxon-name><tp:taxon-authority>David &amp; Hancock</tp:taxon-authority><tp:taxon-status xmlns:xlink="http://www.w3.org/1999/xlink" xlink:type="simple">sp. nov.</tp:taxon-status></tp:nomenclature><tp:treatment-sec sec-type="type locality" id="SECID0EGQAG"><title>Type locality.</title><p>India: Meghalaya, East Khasi Hills, Laitsopliah.</p></tp:treatment-sec><tp:treatment-sec sec-type="Type data" id="SECID0ELQAG"><title>Type data.</title><p><bold><italic>Holotype</italic></bold> male, pinned. Original label: “INDIA: Meghalaya, East Khasi Hills, Laitsopliah, 17.iii.2021, Rabbani M. K.” (<abbrev xmlns:xlink="http://www.w3.org/1999/xlink" xlink:title="National Insect Museum, ICAR – National Bureau of Agricultural Insect Resources" id="ABBRID0EWQAG" xlink:type="simple">NIM</abbrev>).</p></tp:treatment-sec><tp:treatment-sec sec-type="diagnosis" id="SECID0E1QAG"><title>Diagnosis.</title><p>This species is similar to <italic><tp:taxon-name><tp:taxon-name-part taxon-name-part-type="genus" reg="Platensina">P.</tp:taxon-name-part><tp:taxon-name-part taxon-name-part-type="species" reg="alboapicalis">alboapicalis</tp:taxon-name-part></tp:taxon-name></italic> Hering from Burma in the presence of an apical hyaline band extending from cell r<sub>2+3</sub> to cell m<sub>1</sub> but can be differentiated by the presence of a single hyaline indentation in cell r<sub>2+3</sub>, versus two hyaline indentations and spot in <italic><tp:taxon-name><tp:taxon-name-part taxon-name-part-type="genus" reg="Platensina">P.</tp:taxon-name-part><tp:taxon-name-part taxon-name-part-type="species" reg="alboapicalis">alboapicalis</tp:taxon-name-part></tp:taxon-name></italic>; the apical hyaline band restricted to the apical one-third of cell r<sub>2+3</sub>, versus the whole of apex of cell r<sub>2+3</sub> in <italic><tp:taxon-name><tp:taxon-name-part taxon-name-part-type="genus" reg="Platensina">P.</tp:taxon-name-part><tp:taxon-name-part taxon-name-part-type="species" reg="alboapicalis">alboapicalis</tp:taxon-name-part></tp:taxon-name></italic>; and the hyaline indentations in cell cua ending well before vein CuA, unlike in <italic><tp:taxon-name><tp:taxon-name-part taxon-name-part-type="genus" reg="Platensina">P.</tp:taxon-name-part><tp:taxon-name-part taxon-name-part-type="species" reg="alboapicalis">alboapicalis</tp:taxon-name-part></tp:taxon-name></italic> where they almost reach vein CuA.</p><fig id="F1" position="float" orientation="portrait"><object-id xmlns:xlink="http://www.w3.org/1999/xlink" content-type="doi" xlink:type="simple">10.3897/zookeys.1092.80645.figure1</object-id><object-id xmlns:xlink="http://www.w3.org/1999/xlink" content-type="arpha" xlink:type="simple">6A5A85F7-6D20-5B3E-9FED-D0665B90EBE8</object-id><label>Figure 1.</label><caption><p>Habitus (lateral) of male of <italic><tp:taxon-name><tp:taxon-name-part taxon-name-part-type="genus" reg="Platensina">Platensina</tp:taxon-name-part><tp:taxon-name-part taxon-name-part-type="species" reg="rabbanii">rabbanii</tp:taxon-name-part></tp:taxon-name></italic> David &amp; Hancock, sp. nov.</p></caption><graphic xmlns:xlink="http://www.w3.org/1999/xlink" xlink:href="zookeys-1092-123-g001.jpg" position="float" orientation="portrait" xlink:type="simple" id="oo_669197.jpg"><uri content-type="original_file" xlink:type="simple">https://binary.pensoft.net/fig/669197</uri></graphic></fig></tp:treatment-sec><tp:treatment-sec sec-type="description" id="SECID0EOTAG"><title>Description.</title><p><bold>Male.</bold> Medium-sized fly (4.03 mm long) with broad, dark brown wing with hyaline apex.</p><p><bold><italic>Head</italic></bold> (Fig. <xref ref-type="fig" rid="F2">2</xref>): nearly as high as long; frons fulvous with three pairs of frontal setae and two pairs of orbital setae (posterior one white); ocellar triangle fuscous, with well developed ocellar setae; medial vertical seta black; lateral vertical seta, paravertical seta and postocellar seta lanceolate and white; postocular setae black interspersed with prominent, white lanceolate setae. Face fulvous without any markings. Scape and pedicel fulvous, first flagellomere less than half length of face, concolorous with frons, arista short pilose. Gena narrow, with prominent genal seta, subvibrissal setae present.</p><fig id="F2" position="float" orientation="portrait"><object-id xmlns:xlink="http://www.w3.org/1999/xlink" content-type="doi" xlink:type="simple">10.3897/zookeys.1092.80645.figures2-8</object-id><object-id xmlns:xlink="http://www.w3.org/1999/xlink" content-type="arpha" xlink:type="simple">19EF7488-0813-595E-941A-BB43BD8F80E4</object-id><label>Figures 2–8.</label><caption><p><italic><tp:taxon-name><tp:taxon-name-part taxon-name-part-type="genus" reg="Platensina">Platensina</tp:taxon-name-part><tp:taxon-name-part taxon-name-part-type="species" reg="rabbanii">rabbanii</tp:taxon-name-part></tp:taxon-name></italic> David &amp; Hancock, sp. nov. <bold>2</bold> head (lateral view) <bold>3</bold> thorax (dorsal view); <bold>4</bold> abdomen (dorsal view) <bold>5</bold> thorax (lateral view) <bold>6</bold> wing <bold>7</bold> epandrium (lateral view) <bold>8</bold> epandrium (posterior view).</p></caption><graphic xmlns:xlink="http://www.w3.org/1999/xlink" xlink:href="zookeys-1092-123-g002.jpg" position="float" orientation="portrait" xlink:type="simple" id="oo_669198.jpg"><uri content-type="original_file" xlink:type="simple">https://binary.pensoft.net/fig/669198</uri></graphic></fig><p><bold><italic>Thorax</italic></bold> (Figs <xref ref-type="fig" rid="F2">3</xref>, <xref ref-type="fig" rid="F2">5</xref>): Scutum uniformly grey microtrichose, with creamy-white setulae. Chaetotaxy well developed: 1 postpronotal, 1 presutural supra-alar, 1 anterior notopleural, 1 posterior notopleural, 1 postsutural supra-alar, 1 dorsocentral placed in line with postsutural supra-alar, 1 postalar, 1 intra-alar, and 1 prescutellar acrostichal seta. Scutellum brown with two pairs of scutellar setae; apical one less than half length of basal one. Anepisternum grey, with single seta near phragma; anepimeron grey, with single seta, katepisternum fulvous, with single seta; anatergite dark brown; katatergite and meron fulvous. Legs predominantly fulvous without any black/dark markings except basal, brown longitudinal streaks present on ventral surface of mid and hind femora; forefemur with single row of 4 ventral setae.</p><p><bold><italic>Wing</italic></bold> (Fig. <xref ref-type="fig" rid="F2">6</xref>) broad, with posterior margin evenly rounded, length 4.47 mm; length/width ratio-2.10, predominantly dark brown, with hyaline indentations and spots; cell bc hyaline, cell c predominantly moderate brown, with narrow basal and broader medial hyaline areas, pterostigma entirely moderate brown without any hyaline markings, cell r<sub>1</sub> with one trapezoidal basal hyaline indentation not extending beyond vein R<sub>2+3</sub>, cell r<sub>4+5</sub> with elongate subbasal hyaline spot, cell dm with large hyaline spot at basal third, cell cua with two short hyaline indentations not reaching vein CuA, and apical hyaline band extending from apex of cell r<sub>2+3</sub> to cell m; anal lobe and alula dark brown.</p><p><bold><italic>Abdomen</italic></bold> (Fig. <xref ref-type="fig" rid="F2">4</xref>): Entirely black with yellowish orange patches laterally on tergites 1–2.</p><p><bold><italic>Male genitalia</italic></bold> (Figs <xref ref-type="fig" rid="F2">7</xref>, <xref ref-type="fig" rid="F2">8</xref>). Epandrium broad, lateral surstylus as broad as epandrium and connected at acute angle to epandrium (Fig. <xref ref-type="fig" rid="F2">7</xref>); apex of lateral surstylus blunt (in lateral view); proctiger short, smaller than epandrium; epandrium elongate oval in posterior view, medial surstylus with well developed prensisetae (lateral one broader than medial one).</p><p><bold>Female.</bold> Unknown</p></tp:treatment-sec><tp:treatment-sec sec-type="distribution" id="SECID0ELXAG"><title>Distribution.</title><p>Meghalaya (Northeast India).</p></tp:treatment-sec><tp:treatment-sec sec-type="habitat" id="SECID0EQXAG"><title>Habitat.</title><p>Marshy grasslands.</p></tp:treatment-sec><tp:treatment-sec sec-type="etymology" id="SECID0EVXAG"><title>Etymology.</title><p>The species is named after the collector, Rabbani Mehaboob K. It is a noun in apposition.</p></tp:treatment-sec></tp:taxon-treatment>
