# Supplementary material for: ﻿Two new species of Platensina Enderlein (Diptera, Tephritidae, Tephritinae, Dithrycini) from India
Source: Zookeys. 2022 Apr 6;1092:123–46. doi: 10.3897/zookeys.1092.80645 (PMC9007926; doi:10.3897/zookeys.1092.80645)
Supplement: XML Treatment for Platensina flavistigma [file zookeys.1092.80645-treatment3.xml]

<!DOCTYPE tp:taxon-treatment
  PUBLIC "-//TaxonX//DTD Taxonomic Treatment Publishing DTD v0 20100105//EN" "tax-treatment-NSO.dtd">
<tp:taxon-treatment xmlns:tp="http://www.plazi.org/taxpub"><tp:treatment-meta><kwd-group><label>Taxon classification</label><kwd>
                <named-content content-type="kingdom">Animalia</named-content>
              </kwd><kwd>
                <named-content content-type="order">Diptera</named-content>
              </kwd><kwd>
                <named-content content-type="family">Tephritidae</named-content>
              </kwd></kwd-group><mixed-citation publication-type="journal"><person-group><name><surname>David</surname><given-names>K. J.</given-names></name><name><surname>Hancock</surname><given-names>D. L.</given-names></name><name><surname>Sachin</surname><given-names>K.</given-names></name><name><surname>Gracy</surname><given-names>R. G.</given-names></name><name><surname>Salini</surname><given-names>S.</given-names></name></person-group><article-title>﻿Two new species of <italic><tp:taxon-name><tp:taxon-name-part taxon-name-part-type="genus" reg="Platensina">Platensina</tp:taxon-name-part></tp:taxon-name></italic> Enderlein (<tp:taxon-name><tp:taxon-name-part taxon-name-part-type="order">Diptera</tp:taxon-name-part></tp:taxon-name>, <tp:taxon-name><tp:taxon-name-part taxon-name-part-type="family">Tephritidae</tp:taxon-name-part></tp:taxon-name>, <tp:taxon-name><tp:taxon-name-part taxon-name-part-type="subfamily">Tephritinae</tp:taxon-name-part></tp:taxon-name>, <tp:taxon-name><tp:taxon-name-part taxon-name-part-type="tribe">Dithrycini</tp:taxon-name-part></tp:taxon-name>) from India</article-title><source>Zookeys</source><day>06</day><month>04</month><year>2022</year><volume>1092</volume><fpage>123</fpage><lpage>146</lpage><pub-id pub-id-type="doi">10.3897/zookeys.1092.80645</pub-id></mixed-citation></tp:treatment-meta><tp:nomenclature><label>﻿</label><tp:taxon-name>
              <object-id xmlns:xlink="http://www.w3.org/1999/xlink" content-type="arpha" xlink:type="simple">C6AB1448-B895-59B5-9D5F-B7124012BA6C</object-id>
              <tp:taxon-name-part taxon-name-part-type="genus" reg="Platensina">Platensina</tp:taxon-name-part>
              <tp:taxon-name-part taxon-name-part-type="species" reg="flavistigma">flavistigma</tp:taxon-name-part>
              <object-id xmlns:xlink="http://www.w3.org/1999/xlink" content-type="zoobank" xlink:type="simple">http://zoobank.org/7512FEB5-3888-4CFF-8229-80C146706273</object-id>
            </tp:taxon-name><tp:taxon-authority>David &amp; Hancock</tp:taxon-authority><tp:taxon-status xmlns:xlink="http://www.w3.org/1999/xlink" xlink:type="simple">sp. nov.</tp:taxon-status><tp:nomenclature-citation-list><tp:nomenclature-citation><tp:taxon-name>
                  <tp:taxon-name-part taxon-name-part-type="genus" reg="Platensina">Platensina</tp:taxon-name-part>
                  <tp:taxon-name-part taxon-name-part-type="species" reg="quadrula">quadrula</tp:taxon-name-part>
                </tp:taxon-name><comment>: <xref ref-type="bibr" rid="B9">Hancock 2012</xref>: 315 (misidentification, India record).</comment></tp:nomenclature-citation></tp:nomenclature-citation-list></tp:nomenclature><tp:treatment-sec sec-type="type locality" id="SECID0EVZAG"><title>Type locality.</title><p>India: Karnataka, Bangalore, Attur.</p></tp:treatment-sec><tp:treatment-sec sec-type="Type data" id="SECID0E1ZAG"><title>Type data.</title><p><bold><italic>Holotype</italic></bold> male, pinned. Original label: “INDIA: Karnataka, Bangalore, Attur, 05.ii.2020, Sachin K (<abbrev xmlns:xlink="http://www.w3.org/1999/xlink" xlink:title="National Insect Museum, ICAR – National Bureau of Agricultural Insect Resources" id="ABBRID0EF1AG" xlink:type="simple">NIM</abbrev>)”. <bold><italic>Paratypes</italic>: India</bold>: Periyakulam, 30.iii.2012, David, K. J. (1♂ <abbrev xmlns:xlink="http://www.w3.org/1999/xlink" xlink:title="National Insect Museum, ICAR – National Bureau of Agricultural Insect Resources" id="ABBRID0EN1AG" xlink:type="simple">NIM</abbrev>); India, Tamil Nadu, Thandikudi, C.R.S, 31.iii.2012, David, K. J. (1♂ <abbrev xmlns:xlink="http://www.w3.org/1999/xlink" xlink:title="National Insect Museum, ICAR – National Bureau of Agricultural Insect Resources" id="ABBRID0ER1AG" xlink:type="simple">NIM</abbrev>).</p></tp:treatment-sec><tp:treatment-sec sec-type="diagnosis" id="SECID0EV1AG"><title>Diagnosis.</title><p>This species is similar to <italic><tp:taxon-name><tp:taxon-name-part taxon-name-part-type="genus" reg="Platensina">P.</tp:taxon-name-part><tp:taxon-name-part taxon-name-part-type="species" reg="quadrula">quadrula</tp:taxon-name-part></tp:taxon-name></italic> Hardy from Thailand, Cambodia and Vietnam in the presence of two broad quadrate areas in wing cell r<sub>1</sub>, an enlarged basal discal spot in cell r<sub>4+5</sub> and large, broad hyaline indentations in cell cua. It can be differentiated by the lack of silvery facial spots and white rather than silvery parafacial stripes in males, as well as the angulate posterior wing margin, pterostigma predominantly fulvous/yellow and pale brown, and epandrium of uniform width throughout its length, whereas in <italic><tp:taxon-name><tp:taxon-name-part taxon-name-part-type="genus" reg="Platensina">P.</tp:taxon-name-part><tp:taxon-name-part taxon-name-part-type="species" reg="quadrula">quadrula</tp:taxon-name-part></tp:taxon-name></italic> the parafacial is silvery rather than white and facial silvery spots are present lateroventrally in males, the wing is evenly rounded posteriorly, the pterostigma is hyaline basally and dark brown apically, and the epandrium tapers apically. This species was mistakenly listed as <italic><tp:taxon-name><tp:taxon-name-part taxon-name-part-type="genus" reg="Platensina">P.</tp:taxon-name-part><tp:taxon-name-part taxon-name-part-type="species" reg="quadrula">quadrula</tp:taxon-name-part></tp:taxon-name></italic> from India by <xref ref-type="bibr" rid="B9">Hancock (2012)</xref>.</p></tp:treatment-sec><tp:treatment-sec sec-type="description" id="SECID0EE3AG"><title>Description.</title><p><bold>Male.</bold> Medium-sized fly (4.10–4.99 mm long) with broad, angulate wing with fulvous markings (Figs <xref ref-type="fig" rid="F3">9</xref>, <xref ref-type="fig" rid="F3">10</xref>).</p><fig id="F3" position="float" orientation="portrait"><object-id xmlns:xlink="http://www.w3.org/1999/xlink" content-type="doi" xlink:type="simple">10.3897/zookeys.1092.80645.figures9-10</object-id><object-id xmlns:xlink="http://www.w3.org/1999/xlink" content-type="arpha" xlink:type="simple">2BF5D5F5-0861-5D1A-AAE6-181F1E1E7951</object-id><label>Figures 9–10.</label><caption><p>Habitus of <italic><tp:taxon-name><tp:taxon-name-part taxon-name-part-type="genus" reg="Platensina">Platensina</tp:taxon-name-part><tp:taxon-name-part taxon-name-part-type="species" reg="flavistigma">flavistigma</tp:taxon-name-part></tp:taxon-name></italic> David &amp; Hancock, sp. nov. <bold>9</bold> dorsal view <bold>10</bold> lateral view.</p></caption><graphic xmlns:xlink="http://www.w3.org/1999/xlink" xlink:href="zookeys-1092-123-g003.jpg" position="float" orientation="portrait" xlink:type="simple" id="oo_669199.jpg"><uri content-type="original_file" xlink:type="simple">https://binary.pensoft.net/fig/669199</uri></graphic></fig><p><bold><italic>Head</italic></bold> (Figs <xref ref-type="fig" rid="F4">11</xref>, <xref ref-type="fig" rid="F4">12</xref>). as high as long; frons fulvous with three pairs of frontal setae and two pairs of orbital setae; ocellar triangle dark brown, with well-developed ocellar seta; medial vertical seta black; lateral vertical seta, paravertical seta and postocellar setae white; postocular setae black interspersed with prominent, white lanceolate setae. Face fulvous with broad orange-brown patches on ventral half of antennal groove. Scape and pedicel fulvous, first flagellomere shorter than face, concolorous with frons, arista short pilose. Parafacial alongside ventral half of face distinctly whitish. Gena narrow, with prominent genal seta, subvibrissal setae present.</p><fig id="F4" position="float" orientation="portrait"><object-id xmlns:xlink="http://www.w3.org/1999/xlink" content-type="doi" xlink:type="simple">10.3897/zookeys.1092.80645.figures11-16</object-id><object-id xmlns:xlink="http://www.w3.org/1999/xlink" content-type="arpha" xlink:type="simple">6D49729B-2B76-5091-88C2-B7910D278C7C</object-id><label>Figures 11–16.</label><caption><p><italic><tp:taxon-name><tp:taxon-name-part taxon-name-part-type="genus" reg="Platensina">Platensina</tp:taxon-name-part><tp:taxon-name-part taxon-name-part-type="species" reg="flavistigma">flavistigma</tp:taxon-name-part></tp:taxon-name></italic> David &amp; Hancock, sp. nov. <bold>11</bold> head (profile view) <bold>12</bold> head (frontal view) <bold>13</bold> abdomen (dorsal view) <bold>14</bold> thorax (lateral view) and legs <bold>15</bold> scutum <bold>16</bold> wing.</p></caption><graphic xmlns:xlink="http://www.w3.org/1999/xlink" xlink:href="zookeys-1092-123-g004.jpg" position="float" orientation="portrait" xlink:type="simple" id="oo_669200.jpg"><uri content-type="original_file" xlink:type="simple">https://binary.pensoft.net/fig/669200</uri></graphic></fig><p><bold><italic>Thorax</italic></bold> (Figs <xref ref-type="fig" rid="F4">14</xref>, <xref ref-type="fig" rid="F4">15</xref>). Scutum uniformly grey microtrichose with creamy-white setulae. Chaetotaxy well developed: 1 postpronotal, 1 presutural supra-alar, 1 anterior notopleural, 1 posterior notopleural, 1 postsutural supra-alar, 1 dorsocentral placed in line with postsutural supra-alar, 1 postalar, 1 intra-alar, and 1 prescutellar acrostichal seta. Scutellum grey with two pairs of scutellar setae; apical one less than half length of basal one. Anepisternum grey, with single seta near phragma; anepimeron grey, with single seta, katepisternum fulvous, with single seta; anatergite dark brown; katatergite and meron fulvous. Legs predominantly fulvous without any black/dark markings; forefemur with single row of 4 ventral setae.</p><p><bold><italic>Wing</italic></bold> (Fig. <xref ref-type="fig" rid="F4">16</xref>) broad, angulate, length 4.44–4.99 mm, length/width ratio, 1.92–2.05; predominantly dark brown with hyaline indentations and spots; cell bc hyaline, cell c predominantly hyaline with pale basal and medial infuscations, pterostigma fulvous basally, dark brown apically, cell r<sub>1</sub> with two broad quadrate indentations and small posterior subapical hyaline spot, the proximal quadrate indentation extended to vein R<sub>4+5</sub>, cell r<sub>4+5</sub> with large circular hyaline spot near base and large, semicircular hyaline apical spot, cell dm with two large hyaline spots, cell m with two marginal hyaline marks, subbasal one much larger than subapical one, cells r<sub>2+3</sub> and r<sub>4+5</sub> with indistinct and isolated pale brown subapical spots, cell cua with three large marginal hyaline indentations, basal two almost reaching vein CuA, and anal lobe with two broad subhyaline markings, proximal one crossing into cell cua.</p><p><bold><italic>Abdomen</italic></bold> (Fig. <xref ref-type="fig" rid="F4">13</xref>). Entirely black with yellowish orange patches laterally on tergites 1–3.</p><p><bold><italic>Male genitalia</italic>.</bold> Epandrium broad, lateral surstylus as broad as epandrium (Fig. <xref ref-type="fig" rid="F5">17</xref>); apex of lateral surstylus blunt (in lateral view); proctiger short, smaller than epandrium; epandrium oval in posterior view (Fig. <xref ref-type="fig" rid="F5">18</xref>); medial surstylus shorter than lateral surstylus and with well developed prensisetae (lateral one broader than medial one). Phallus elongate (1.78 mm long), with sclerotised acrophallus (Fig. <xref ref-type="fig" rid="F5">19</xref>).</p><fig id="F5" position="float" orientation="portrait"><object-id xmlns:xlink="http://www.w3.org/1999/xlink" content-type="doi" xlink:type="simple">10.3897/zookeys.1092.80645.figures17-19</object-id><object-id xmlns:xlink="http://www.w3.org/1999/xlink" content-type="arpha" xlink:type="simple">CFC3369F-834F-50A7-A4A8-5F9011EB224D</object-id><label>Figures 17–19.</label><caption><p><italic><tp:taxon-name><tp:taxon-name-part taxon-name-part-type="genus" reg="Platensina">Platensina</tp:taxon-name-part><tp:taxon-name-part taxon-name-part-type="species" reg="flavistigma">flavistigma</tp:taxon-name-part></tp:taxon-name></italic> David &amp; Hancock, sp. nov. <bold>17</bold> epandrium (lateral view) <bold>18</bold> epandrium (posterior view) <bold>19</bold> glans of phallus.</p></caption><graphic xmlns:xlink="http://www.w3.org/1999/xlink" xlink:href="zookeys-1092-123-g005.jpg" position="float" orientation="portrait" xlink:type="simple" id="oo_669201.jpg"><uri content-type="original_file" xlink:type="simple">https://binary.pensoft.net/fig/669201</uri></graphic></fig><p><bold>Female.</bold> Unknown</p></tp:treatment-sec><tp:treatment-sec sec-type="etymology" id="SECID0EHCBG"><title>Etymology.</title><p>The specific name is derived from two Latin words <italic>flavus</italic> (=yellow) and <italic>stigma</italic> (=ptersotigma).</p></tp:treatment-sec><tp:treatment-sec sec-type="distribution" id="SECID0ERCBG"><title>Distribution.</title><p>Karnataka and Tamil Nadu (southern India).</p></tp:treatment-sec><tp:treatment-sec sec-type="DNA Barcode" id="SECID0EWCBG"><title>DNA Barcode.</title><p>NCBI GenBank accession number – <ext-link xmlns:xlink="http://www.w3.org/1999/xlink" ext-link-type="gen" xlink:href="MT019893" xlink:type="simple">MT019893</ext-link> (1♂, India: Karnataka, Bangalore, Attur, 17.v.2018, Prabhu, G.)</p></tp:treatment-sec><ref-list><ref id="B9"><mixed-citation xmlns:xlink="http://www.w3.org/1999/xlink" xlink:type="simple"><person-group><name name-style="western"><surname>Hancock</surname><given-names>DL</given-names></name></person-group> (<year>2012</year>) <article-title>Systematic and distributional notes on some Australasian and African species of <italic><tp:taxon-name><tp:taxon-name-part taxon-name-part-type="genus">Platensina</tp:taxon-name-part></tp:taxon-name></italic> Enderlein and <italic><tp:taxon-name><tp:taxon-name-part taxon-name-part-type="genus">Dicheniotes</tp:taxon-name-part></tp:taxon-name></italic> Munro (<tp:taxon-name><tp:taxon-name-part taxon-name-part-type="order">Diptera</tp:taxon-name-part></tp:taxon-name>: <tp:taxon-name><tp:taxon-name-part taxon-name-part-type="family">Tephritidae</tp:taxon-name-part></tp:taxon-name>: <tp:taxon-name><tp:taxon-name-part taxon-name-part-type="subfamily">Tephritinae</tp:taxon-name-part></tp:taxon-name>), with description of a new species of <italic><tp:taxon-name><tp:taxon-name-part taxon-name-part-type="genus">Dicheniotes</tp:taxon-name-part></tp:taxon-name></italic> from Kenya.</article-title><source>Australian Entomologist</source><volume>39</volume>(<issue>4</issue>): <fpage>305</fpage>–<lpage>320</lpage>.</mixed-citation></ref></ref-list></tp:taxon-treatment>
