# Supplementary material for: ﻿Two new species of Platensina Enderlein (Diptera, Tephritidae, Tephritinae, Dithrycini) from India
Source: Zookeys. 2022 Apr 6;1092:123–46. doi: 10.3897/zookeys.1092.80645 (PMC9007926; doi:10.3897/zookeys.1092.80645)
Supplement: XML Treatment for Platensina acrostacta [file zookeys.1092.80645-treatment4.xml]

<!DOCTYPE tp:taxon-treatment
  PUBLIC "-//TaxonX//DTD Taxonomic Treatment Publishing DTD v0 20100105//EN" "tax-treatment-NSO.dtd">
<tp:taxon-treatment xmlns:tp="http://www.plazi.org/taxpub"><tp:treatment-meta><kwd-group><label>Taxon classification</label><kwd>
                <named-content content-type="kingdom">Animalia</named-content>
              </kwd><kwd>
                <named-content content-type="order">Diptera</named-content>
              </kwd><kwd>
                <named-content content-type="family">Tephritidae</named-content>
              </kwd></kwd-group><mixed-citation publication-type="journal"><person-group><name><surname>David</surname><given-names>K. J.</given-names></name><name><surname>Hancock</surname><given-names>D. L.</given-names></name><name><surname>Sachin</surname><given-names>K.</given-names></name><name><surname>Gracy</surname><given-names>R. G.</given-names></name><name><surname>Salini</surname><given-names>S.</given-names></name></person-group><article-title>﻿Two new species of <italic><tp:taxon-name><tp:taxon-name-part taxon-name-part-type="genus" reg="Platensina">Platensina</tp:taxon-name-part></tp:taxon-name></italic> Enderlein (<tp:taxon-name><tp:taxon-name-part taxon-name-part-type="order">Diptera</tp:taxon-name-part></tp:taxon-name>, <tp:taxon-name><tp:taxon-name-part taxon-name-part-type="family">Tephritidae</tp:taxon-name-part></tp:taxon-name>, <tp:taxon-name><tp:taxon-name-part taxon-name-part-type="subfamily">Tephritinae</tp:taxon-name-part></tp:taxon-name>, <tp:taxon-name><tp:taxon-name-part taxon-name-part-type="tribe">Dithrycini</tp:taxon-name-part></tp:taxon-name>) from India</article-title><source>Zookeys</source><day>06</day><month>04</month><year>2022</year><volume>1092</volume><fpage>123</fpage><lpage>146</lpage><pub-id pub-id-type="doi">10.3897/zookeys.1092.80645</pub-id></mixed-citation></tp:treatment-meta><tp:nomenclature><label>﻿</label><tp:taxon-name>
              <object-id xmlns:xlink="http://www.w3.org/1999/xlink" content-type="arpha" xlink:type="simple">6D6AB33A-6606-5F68-A14E-1CDE148F00A8</object-id>
              <tp:taxon-name-part taxon-name-part-type="genus" reg="Platensina">Platensina</tp:taxon-name-part>
              <tp:taxon-name-part taxon-name-part-type="species" reg="acrostacta">acrostacta</tp:taxon-name-part>
            </tp:taxon-name><tp:taxon-authority>(Wiedemann)</tp:taxon-authority><tp:nomenclature-citation-list><tp:nomenclature-citation><tp:taxon-name>
                  <tp:taxon-name-part taxon-name-part-type="genus" reg="Tephritis">Tephritis</tp:taxon-name-part>
                  <tp:taxon-name-part taxon-name-part-type="species" reg="acrostacta">acrostacta</tp:taxon-name-part>
                </tp:taxon-name><comment>Wiedemann, 1824: 54. Type locality: India-orientali [east India].</comment></tp:nomenclature-citation><tp:nomenclature-citation><tp:taxon-name>
                  <tp:taxon-name-part taxon-name-part-type="genus" reg="Ensina">Ensina</tp:taxon-name-part>
                  <tp:taxon-name-part taxon-name-part-type="species" reg="guttata">guttata</tp:taxon-name-part>
                </tp:taxon-name><comment>Macquart, 1843: 387. Type locality Coromandel coast, Tamil Nadu, India.</comment></tp:nomenclature-citation><tp:nomenclature-citation><tp:taxon-name>
                  <tp:taxon-name-part taxon-name-part-type="genus" reg="Trypeta">Trypeta</tp:taxon-name-part>
                  <tp:taxon-name-part taxon-name-part-type="species" reg="stellata">stellata</tp:taxon-name-part>
                </tp:taxon-name><comment>Walker, 1849: 1030. Type locality North Bengal, India.</comment></tp:nomenclature-citation><tp:nomenclature-citation><tp:taxon-name>
                  <tp:taxon-name-part taxon-name-part-type="genus" reg="Trypeta">Trypeta</tp:taxon-name-part>
                  <tp:taxon-name-part taxon-name-part-type="species" reg="voneda">voneda</tp:taxon-name-part>
                </tp:taxon-name><comment>Walker, 1849: 1028. Type locality ‘Bahia, Brazil’ [<italic>recte</italic> Bengal, India].</comment></tp:nomenclature-citation></tp:nomenclature-citation-list></tp:nomenclature><tp:treatment-sec sec-type="material" id="SECID0E6FBG"><title>Material examined.</title><p>India: 1♂, Karnataka, Tumkur, Kunigal, 05.iv.2013, Prabhu G. “leg”; 1♂, Karnataka, Bengaluru, Hebbal, 28.xi.2014, Prabhu G. “leg”; 1♂, Karnataka, Bengaluru, Attur, 24.iii.2016, Prabhu G. “leg”; India. 1♀, Karnataka, Chikkaballapur, 12.iv.2016, Prabhu G. “leg”; 1♂,1♀ Karnataka, Bengaluru, Attur, 16.v.2017, Prabhu G. “leg”; 1♂,1♀, Karnataka, Bengaluru, Attur, 20.vi.2017, Prabhu G. “leg”; 1♀, Karnataka, Bengaluru, Attur, 04.vii.2017, Prabhu G. “leg”; 1♂, Karnataka, Bengaluru, Attur, 07.ii.2018, Prabhu G. “leg”; 1♀, Karnataka, Bengaluru, Attur, 21.iii.2018, Prabhu G. “leg”; 1♂,1♀, Karnataka, Bengaluru, Attur, 24.iv.2018, Prabhu G. “leg”; 1♂, Karnataka, Bengaluru, Hebbal, 03.v.2018, Prabhu G. “leg”; 1♂,1♀, Karnataka, Bengaluru, Attur, 17.v.2018, Prabhu G. “leg”; 2♀, Karnataka, Bengaluru, Attur, 24.v.2018, Prabhu G. “leg”; 1♂, Karnataka, Bengaluru, Attur, 14.vi.2018, Prabhu G. “leg”; 1♂, Karnataka, Bengaluru, Attur, 14.x.2019, Sachin K. “leg”; 1♂, Kerala, Kasargod, C.P.C.R.I, 17.ii.2015, Prabhu, G.”leg”, 1♀,1♂, Tamil Nadu, Periyakulam, 30.iii.2012, David, K.J.”leg”, 1♂, Tamil Nadu, Thandikudi, C.R.S, 01.iv.2012, David, K.J. “leg”(<abbrev xmlns:xlink="http://www.w3.org/1999/xlink" xlink:title="National Insect Museum, ICAR – National Bureau of Agricultural Insect Resources" id="ABBRID0EFGBG" xlink:type="simple">NIM</abbrev>).</p></tp:treatment-sec><tp:treatment-sec sec-type="diagnosis" id="SECID0EJGBG"><title>Diagnosis</title><p><bold>(Figs <xref ref-type="fig" rid="F6">20</xref>–<xref ref-type="fig" rid="F7">30</xref>).</bold> A medium-sized species separated from the similar <italic><tp:taxon-name><tp:taxon-name-part taxon-name-part-type="genus" reg="Platensina">P.</tp:taxon-name-part><tp:taxon-name-part taxon-name-part-type="species" reg="fulvifacies">fulvifacies</tp:taxon-name-part></tp:taxon-name></italic> Hering largely by the black face in males; length of male (4.29–4.47 mm), of female (5.45–5.49 mm). This species was adequately described by <xref ref-type="bibr" rid="B10">Hardy (1973)</xref> except for detailed structures of male and female postabdomen. Epandrium broad, not demarcated from surstylus (profile view); proctiger smaller than epandrium. Epandrium and surstyli elongate oval in posterior view; prensisetae well developed. Phallus elongate (2.71 mm); glans with a sclerotised rod. Oviscape (1.21 mm) dark brown to black, dorsoventrally flattened; eversible membrane shorter than oviscape (0.96 mm) with conical spicules in the proximal region and triangular spicules towards distal end. Aculeus (1.01 mm) as long as eversible membrane and with triangulate apex. Spermatheca elongate oval with numerous papillae.</p><fig id="F6" position="float" orientation="portrait"><object-id xmlns:xlink="http://www.w3.org/1999/xlink" content-type="doi" xlink:type="simple">10.3897/zookeys.1092.80645.figures20-21</object-id><object-id xmlns:xlink="http://www.w3.org/1999/xlink" content-type="arpha" xlink:type="simple">BBF342C4-2576-5B79-A414-36D2B74FA040</object-id><label>Figures 20–21.</label><caption><p><italic><tp:taxon-name><tp:taxon-name-part taxon-name-part-type="genus" reg="Platensina">Platensina</tp:taxon-name-part><tp:taxon-name-part taxon-name-part-type="species" reg="acrostacta">acrostacta</tp:taxon-name-part></tp:taxon-name></italic> (Wiedemann) <bold>20</bold> habitus (dorsal) <bold>21</bold> habitus (lateral).</p></caption><graphic xmlns:xlink="http://www.w3.org/1999/xlink" xlink:href="zookeys-1092-123-g006.jpg" position="float" orientation="portrait" xlink:type="simple" id="oo_669202.jpg"><uri content-type="original_file" xlink:type="simple">https://binary.pensoft.net/fig/669202</uri></graphic></fig><fig id="F7" position="float" orientation="portrait"><object-id xmlns:xlink="http://www.w3.org/1999/xlink" content-type="doi" xlink:type="simple">10.3897/zookeys.1092.80645.figures22-30</object-id><object-id xmlns:xlink="http://www.w3.org/1999/xlink" content-type="arpha" xlink:type="simple">3E081C98-9AD5-519E-B478-55005264A0BA</object-id><label>Figures 22–30.</label><caption><p><italic><tp:taxon-name><tp:taxon-name-part taxon-name-part-type="genus" reg="Platensina">Platensina</tp:taxon-name-part><tp:taxon-name-part taxon-name-part-type="species" reg="acrostacta">acrostacta</tp:taxon-name-part></tp:taxon-name></italic> (Wiedemann) <bold>22</bold> epandrium (lateral) <bold>23</bold> epandrium (posterior) <bold>24</bold> glans of phallus <bold>25</bold> ovipositor <bold>26</bold> spicules on proximal end of eversible membrane <bold>27</bold> spicules on distal end of eversible membrane <bold>28</bold> spermatheca <bold>29</bold> aculeus <bold>30</bold> aculeus tip (100×).</p></caption><graphic xmlns:xlink="http://www.w3.org/1999/xlink" xlink:href="zookeys-1092-123-g007.jpg" position="float" orientation="portrait" xlink:type="simple" id="oo_669203.jpg"><uri content-type="original_file" xlink:type="simple">https://binary.pensoft.net/fig/669203</uri></graphic></fig></tp:treatment-sec><tp:treatment-sec sec-type="distribution" id="SECID0EPJBG"><title>Distribution.</title><p>This species is known from India (Karnataka, Tamil Nadu and Kerala) and Sri Lanka to Cambodia (<xref ref-type="bibr" rid="B9">Hancock 2012</xref>).</p></tp:treatment-sec><tp:treatment-sec sec-type="DNA Barcode" id="SECID0EZJBG"><title>DNA Barcode.</title><p>NCBI GenBank accession number – <ext-link xmlns:xlink="http://www.w3.org/1999/xlink" ext-link-type="gen" xlink:href="MT019891" xlink:type="simple">MT019891</ext-link> (1♂, India: Karnataka, Bangalore, Attur, 29.v.2019, Sachin, K.).</p></tp:treatment-sec><ref-list><ref id="B10"><mixed-citation xmlns:xlink="http://www.w3.org/1999/xlink" xlink:type="simple"><person-group><name name-style="western"><surname>Hardy</surname><given-names>DE</given-names></name></person-group> (<year>1973</year>) <article-title>The fruit flies (<tp:taxon-name><tp:taxon-name-part taxon-name-part-type="family">Tephritidae</tp:taxon-name-part></tp:taxon-name>–<tp:taxon-name><tp:taxon-name-part taxon-name-part-type="order">Diptera</tp:taxon-name-part></tp:taxon-name>) of Thailand and bordering countries.</article-title><source>Pacific Insects Monograph</source><volume>31</volume>: <fpage>1</fpage>–<lpage>353</lpage>. [pls i–viii.]</mixed-citation></ref><ref id="B9"><mixed-citation xmlns:xlink="http://www.w3.org/1999/xlink" xlink:type="simple"><person-group><name name-style="western"><surname>Hancock</surname><given-names>DL</given-names></name></person-group> (<year>2012</year>) <article-title>Systematic and distributional notes on some Australasian and African species of <italic><tp:taxon-name><tp:taxon-name-part taxon-name-part-type="genus">Platensina</tp:taxon-name-part></tp:taxon-name></italic> Enderlein and <italic><tp:taxon-name><tp:taxon-name-part taxon-name-part-type="genus">Dicheniotes</tp:taxon-name-part></tp:taxon-name></italic> Munro (<tp:taxon-name><tp:taxon-name-part taxon-name-part-type="order">Diptera</tp:taxon-name-part></tp:taxon-name>: <tp:taxon-name><tp:taxon-name-part taxon-name-part-type="family">Tephritidae</tp:taxon-name-part></tp:taxon-name>: <tp:taxon-name><tp:taxon-name-part taxon-name-part-type="subfamily">Tephritinae</tp:taxon-name-part></tp:taxon-name>), with description of a new species of <italic><tp:taxon-name><tp:taxon-name-part taxon-name-part-type="genus">Dicheniotes</tp:taxon-name-part></tp:taxon-name></italic> from Kenya.</article-title><source>Australian Entomologist</source><volume>39</volume>(<issue>4</issue>): <fpage>305</fpage>–<lpage>320</lpage>.</mixed-citation></ref></ref-list></tp:taxon-treatment>
