# Supplementary material for: ﻿Two new species of Platensina Enderlein (Diptera, Tephritidae, Tephritinae, Dithrycini) from India
Source: Zookeys. 2022 Apr 6;1092:123–46. doi: 10.3897/zookeys.1092.80645 (PMC9007926; doi:10.3897/zookeys.1092.80645)
Supplement: XML Treatment for Platensina platyptera [file zookeys.1092.80645-treatment6.xml]

<!DOCTYPE tp:taxon-treatment
  PUBLIC "-//TaxonX//DTD Taxonomic Treatment Publishing DTD v0 20100105//EN" "tax-treatment-NSO.dtd">
<tp:taxon-treatment xmlns:tp="http://www.plazi.org/taxpub"><tp:treatment-meta><kwd-group><label>Taxon classification</label><kwd>
                <named-content content-type="kingdom">Animalia</named-content>
              </kwd><kwd>
                <named-content content-type="order">Diptera</named-content>
              </kwd><kwd>
                <named-content content-type="family">Tephritidae</named-content>
              </kwd></kwd-group><mixed-citation publication-type="journal"><person-group><name><surname>David</surname><given-names>K. J.</given-names></name><name><surname>Hancock</surname><given-names>D. L.</given-names></name><name><surname>Sachin</surname><given-names>K.</given-names></name><name><surname>Gracy</surname><given-names>R. G.</given-names></name><name><surname>Salini</surname><given-names>S.</given-names></name></person-group><article-title>﻿Two new species of <italic><tp:taxon-name><tp:taxon-name-part taxon-name-part-type="genus" reg="Platensina">Platensina</tp:taxon-name-part></tp:taxon-name></italic> Enderlein (<tp:taxon-name><tp:taxon-name-part taxon-name-part-type="order">Diptera</tp:taxon-name-part></tp:taxon-name>, <tp:taxon-name><tp:taxon-name-part taxon-name-part-type="family">Tephritidae</tp:taxon-name-part></tp:taxon-name>, <tp:taxon-name><tp:taxon-name-part taxon-name-part-type="subfamily">Tephritinae</tp:taxon-name-part></tp:taxon-name>, <tp:taxon-name><tp:taxon-name-part taxon-name-part-type="tribe">Dithrycini</tp:taxon-name-part></tp:taxon-name>) from India</article-title><source>Zookeys</source><day>06</day><month>04</month><year>2022</year><volume>1092</volume><fpage>123</fpage><lpage>146</lpage><pub-id pub-id-type="doi">10.3897/zookeys.1092.80645</pub-id></mixed-citation></tp:treatment-meta><tp:nomenclature><label>﻿</label><tp:taxon-name>
              <object-id xmlns:xlink="http://www.w3.org/1999/xlink" content-type="arpha" xlink:type="simple">13C1560B-0286-59E1-A532-CE0324B851AC</object-id>
              <tp:taxon-name-part taxon-name-part-type="genus" reg="Platensina">Platensina</tp:taxon-name-part>
              <tp:taxon-name-part taxon-name-part-type="species" reg="platyptera">platyptera</tp:taxon-name-part>
            </tp:taxon-name><tp:taxon-authority>Hendel</tp:taxon-authority><tp:nomenclature-citation-list><tp:nomenclature-citation><tp:taxon-name>
                  <tp:taxon-name-part taxon-name-part-type="genus" reg="Platensina">Platensina</tp:taxon-name-part>
                  <tp:taxon-name-part taxon-name-part-type="species" reg="platyptera">platyptera</tp:taxon-name-part>
                </tp:taxon-name><comment>Hendel, 1915: 461. Type locality Taihorin, Taiwan.</comment></tp:nomenclature-citation><tp:nomenclature-citation><tp:taxon-name>
                  <tp:taxon-name-part taxon-name-part-type="genus" reg="Platensina">Platensina</tp:taxon-name-part>
                  <tp:taxon-name-part taxon-name-part-type="species" reg="malaita">malaita</tp:taxon-name-part>
                </tp:taxon-name><comment>Curran, 1936: 29. Type locality Tai Lagoon, Malaita, Solomon Is.</comment></tp:nomenclature-citation><tp:nomenclature-citation><tp:taxon-name>
                  <tp:taxon-name-part taxon-name-part-type="genus" reg="Platensina">Platensina</tp:taxon-name-part>
                  <tp:taxon-name-part taxon-name-part-type="species" reg="dubia">dubia</tp:taxon-name-part>
                </tp:taxon-name><comment>Malloch, 1939: 459. Type locality Gordonvale, Qld, Australia.</comment></tp:nomenclature-citation><tp:nomenclature-citation><tp:taxon-name>
                  <tp:taxon-name-part taxon-name-part-type="genus" reg="Platensina">Platensina</tp:taxon-name-part>
                  <tp:taxon-name-part taxon-name-part-type="species" reg="amplipennis">amplipennis</tp:taxon-name-part>
                </tp:taxon-name><comment>: authors, <italic>nec</italic> Walker, 1860. Misidentifications.</comment></tp:nomenclature-citation></tp:nomenclature-citation-list></tp:nomenclature><tp:treatment-sec sec-type="material" id="SECID0EFPBG"><title>Material examined.</title><p>India: 1♀, Karnataka, Bengaluru, G.K.V.K, 02.ii.2012, David K.J. “leg”; 1♂, A&amp;N Islands, Middle Andamans, Kadamtala, 09.iii.2012, David, K.J. “leg”; 1♀, Karnataka, Mandya, Maddur, 09.i.2013, David, K.J. “leg”; 1♀, Karnataka, Uttara Kannada, Dandeli, 15.i.2015, Rajesh S. “leg”; 1♀, Meghalaya, Mawlynnong Road, 12.x.2019, David, K.J. “leg” (<abbrev xmlns:xlink="http://www.w3.org/1999/xlink" xlink:title="National Insect Museum, ICAR – National Bureau of Agricultural Insect Resources" id="ABBRID0ELPBG" xlink:type="simple">NIM</abbrev>).</p></tp:treatment-sec><tp:treatment-sec sec-type="diagnosis" id="SECID0EPPBG"><title>Diagnosis</title><p><bold>(Figs <xref ref-type="fig" rid="F8">31</xref>, <xref ref-type="fig" rid="F8">32</xref>).</bold> This species was originally described by <xref ref-type="bibr" rid="B14">Hendel (1915)</xref> from Taiwan. It was recorded from India by <xref ref-type="bibr" rid="B9">Hancock (2012)</xref>, based on photographs by the senior author. It is a medium-sized species with broad quadrate hyaline markings in cells c and r<sub>1</sub>, round hyaline spots along the wing margin and in almost all the cells. It is similar to <italic><tp:taxon-name><tp:taxon-name-part taxon-name-part-type="genus" reg="Platensina">P.</tp:taxon-name-part><tp:taxon-name-part taxon-name-part-type="species" reg="zodiacalis">zodiacalis</tp:taxon-name-part></tp:taxon-name></italic> (Bezzi) but can be differentiated by the presence of apical scutellar setae.</p><fig id="F8" position="float" orientation="portrait"><object-id xmlns:xlink="http://www.w3.org/1999/xlink" content-type="doi" xlink:type="simple">10.3897/zookeys.1092.80645.figures31-32</object-id><object-id xmlns:xlink="http://www.w3.org/1999/xlink" content-type="arpha" xlink:type="simple">E66793AD-DF9C-5003-8EF3-AE9C6EAAE6BF</object-id><label>Figures 31–32.</label><caption><p><italic><tp:taxon-name><tp:taxon-name-part taxon-name-part-type="genus" reg="Platensina">Platensina</tp:taxon-name-part><tp:taxon-name-part taxon-name-part-type="species" reg="platyptera">platyptera</tp:taxon-name-part></tp:taxon-name></italic> Hendel <bold>31</bold> habitus (dorsal) <bold>32</bold> habitus (lateral).</p></caption><graphic xmlns:xlink="http://www.w3.org/1999/xlink" xlink:href="zookeys-1092-123-g008.jpg" position="float" orientation="portrait" xlink:type="simple" id="oo_669204.jpg"><uri content-type="original_file" xlink:type="simple">https://binary.pensoft.net/fig/669204</uri></graphic></fig></tp:treatment-sec><tp:treatment-sec sec-type="Male genitalia" id="SECID0ERRBG"><title>Male genitalia.</title><p>Epandrium (Fig. <xref ref-type="fig" rid="F9">33</xref>) dark brown, heavily sclerotised, with no demarcation from lateral surstylus (in profile view); epandrium and surstyli oval in posterior view, with well developed prensisetae (Fig. <xref ref-type="fig" rid="F9">34</xref>). Phallus elongate (1.54 mm long including glans); glans stout, with broad sclerotised rod (Fig. <xref ref-type="fig" rid="F9">35</xref>).</p><fig id="F9" position="float" orientation="portrait"><object-id xmlns:xlink="http://www.w3.org/1999/xlink" content-type="doi" xlink:type="simple">10.3897/zookeys.1092.80645.figures33-41</object-id><object-id xmlns:xlink="http://www.w3.org/1999/xlink" content-type="arpha" xlink:type="simple">07993AB7-33DB-5E20-8F67-A958E5A5D185</object-id><label>Figures 33–41.</label><caption><p><italic><tp:taxon-name><tp:taxon-name-part taxon-name-part-type="genus" reg="Platensina">Platensina</tp:taxon-name-part><tp:taxon-name-part taxon-name-part-type="species" reg="platyptera">platyptera</tp:taxon-name-part></tp:taxon-name></italic> Hendel <bold>33</bold> epandrium (lateral) <bold>34</bold> epandrium (posterior view) <bold>35</bold> glans of phallus <bold>36</bold> ovipositor <bold>37</bold> spicules on proximal end of eversible membrane <bold>38</bold> spicules on distal end of eversible membrane <bold>39</bold> spermatheca <bold>40</bold> aculeus <bold>41</bold> aculeus tip (100×).</p></caption><graphic xmlns:xlink="http://www.w3.org/1999/xlink" xlink:href="zookeys-1092-123-g009.jpg" position="float" orientation="portrait" xlink:type="simple" id="oo_669205.jpg"><uri content-type="original_file" xlink:type="simple">https://binary.pensoft.net/fig/669205</uri></graphic></fig></tp:treatment-sec><tp:treatment-sec sec-type="Female genitalia" id="SECID0ENTBG"><title>Female genitalia.</title><p>Oviscape 0.99 mm long, dark brown, conical, dorsoventrally flattened (Fig. <xref ref-type="fig" rid="F9">36</xref>); eversible membrane 0.83 mm long, shorter than oviscape, with conical spicules along entire length except for a few rows of flattened ones distally (Figs <xref ref-type="fig" rid="F9">37</xref>, <xref ref-type="fig" rid="F9">38</xref>); taeniae short, dark brown, 0.25 of length of eversible membrane. Aculeus shorter than eversible membrane, not dorsoventrally flattened, curved at its proximal end; apex of aculeus pointed and conical (Figs <xref ref-type="fig" rid="F9">40</xref>, <xref ref-type="fig" rid="F9">41</xref>). Spermatheca brown, club-shaped, with numerous papillae (Fig. <xref ref-type="fig" rid="F9">39</xref>).</p></tp:treatment-sec><tp:treatment-sec sec-type="distribution" id="SECID0ELUBG"><title>Distribution.</title><p>This species is widespread from India (Kerala, Karnataka, Meghalaya, Andaman and Nicobar Islands) to Japan and Australasia (<xref ref-type="bibr" rid="B9">Hancock 2012</xref>).</p></tp:treatment-sec><tp:treatment-sec sec-type="DNA Barcode" id="SECID0EVUBG"><title>DNA Barcode.</title><p>NCBI GenBank accession number – <ext-link xmlns:xlink="http://www.w3.org/1999/xlink" ext-link-type="gen" xlink:href="MW448367" xlink:type="simple">MW448367</ext-link> (1♂, India: Kerala, Kannur, Aaralam, 13.i.2020, David, K. J.).</p></tp:treatment-sec><ref-list><ref id="B14"><mixed-citation xmlns:xlink="http://www.w3.org/1999/xlink" xlink:type="simple"><person-group><name name-style="western"><surname>Hendel</surname><given-names>F</given-names></name></person-group> (<year>1915</year>) <article-title>H. Sauter’s Formosa-Ausbeute. <tp:taxon-name><tp:taxon-name-part taxon-name-part-type="subfamily">Tephritinae</tp:taxon-name-part></tp:taxon-name>.</article-title><source>Annales Musei Nationalis Hungarici</source><volume>13</volume>: <fpage>424</fpage>–<lpage>467</lpage>. [pls viii–ix]</mixed-citation></ref><ref id="B9"><mixed-citation xmlns:xlink="http://www.w3.org/1999/xlink" xlink:type="simple"><person-group><name name-style="western"><surname>Hancock</surname><given-names>DL</given-names></name></person-group> (<year>2012</year>) <article-title>Systematic and distributional notes on some Australasian and African species of <italic><tp:taxon-name><tp:taxon-name-part taxon-name-part-type="genus">Platensina</tp:taxon-name-part></tp:taxon-name></italic> Enderlein and <italic><tp:taxon-name><tp:taxon-name-part taxon-name-part-type="genus">Dicheniotes</tp:taxon-name-part></tp:taxon-name></italic> Munro (<tp:taxon-name><tp:taxon-name-part taxon-name-part-type="order">Diptera</tp:taxon-name-part></tp:taxon-name>: <tp:taxon-name><tp:taxon-name-part taxon-name-part-type="family">Tephritidae</tp:taxon-name-part></tp:taxon-name>: <tp:taxon-name><tp:taxon-name-part taxon-name-part-type="subfamily">Tephritinae</tp:taxon-name-part></tp:taxon-name>), with description of a new species of <italic><tp:taxon-name><tp:taxon-name-part taxon-name-part-type="genus">Dicheniotes</tp:taxon-name-part></tp:taxon-name></italic> from Kenya.</article-title><source>Australian Entomologist</source><volume>39</volume>(<issue>4</issue>): <fpage>305</fpage>–<lpage>320</lpage>.</mixed-citation></ref></ref-list></tp:taxon-treatment>
