# Supplementary material for: ﻿Two new species of Platensina Enderlein (Diptera, Tephritidae, Tephritinae, Dithrycini) from India
Source: Zookeys. 2022 Apr 6;1092:123–46. doi: 10.3897/zookeys.1092.80645 (PMC9007926; doi:10.3897/zookeys.1092.80645)
Supplement: XML Treatment for Platensina tetrica [file zookeys.1092.80645-treatment7.xml]

<!DOCTYPE tp:taxon-treatment
  PUBLIC "-//TaxonX//DTD Taxonomic Treatment Publishing DTD v0 20100105//EN" "tax-treatment-NSO.dtd">
<tp:taxon-treatment xmlns:tp="http://www.plazi.org/taxpub"><tp:treatment-meta><kwd-group><label>Taxon classification</label><kwd>
                <named-content content-type="kingdom">Animalia</named-content>
              </kwd><kwd>
                <named-content content-type="order">Diptera</named-content>
              </kwd><kwd>
                <named-content content-type="family">Tephritidae</named-content>
              </kwd></kwd-group><mixed-citation publication-type="journal"><person-group><name><surname>David</surname><given-names>K. J.</given-names></name><name><surname>Hancock</surname><given-names>D. L.</given-names></name><name><surname>Sachin</surname><given-names>K.</given-names></name><name><surname>Gracy</surname><given-names>R. G.</given-names></name><name><surname>Salini</surname><given-names>S.</given-names></name></person-group><article-title>﻿Two new species of <italic><tp:taxon-name><tp:taxon-name-part taxon-name-part-type="genus" reg="Platensina">Platensina</tp:taxon-name-part></tp:taxon-name></italic> Enderlein (<tp:taxon-name><tp:taxon-name-part taxon-name-part-type="order">Diptera</tp:taxon-name-part></tp:taxon-name>, <tp:taxon-name><tp:taxon-name-part taxon-name-part-type="family">Tephritidae</tp:taxon-name-part></tp:taxon-name>, <tp:taxon-name><tp:taxon-name-part taxon-name-part-type="subfamily">Tephritinae</tp:taxon-name-part></tp:taxon-name>, <tp:taxon-name><tp:taxon-name-part taxon-name-part-type="tribe">Dithrycini</tp:taxon-name-part></tp:taxon-name>) from India</article-title><source>Zookeys</source><day>06</day><month>04</month><year>2022</year><volume>1092</volume><fpage>123</fpage><lpage>146</lpage><pub-id pub-id-type="doi">10.3897/zookeys.1092.80645</pub-id></mixed-citation></tp:treatment-meta><tp:nomenclature><label>﻿</label><tp:taxon-name>
              <object-id xmlns:xlink="http://www.w3.org/1999/xlink" content-type="arpha" xlink:type="simple">45293323-B7B5-512F-A945-8C6968C9C60D</object-id>
              <tp:taxon-name-part taxon-name-part-type="genus" reg="Platensina">Platensina</tp:taxon-name-part>
              <tp:taxon-name-part taxon-name-part-type="species" reg="tetrica">tetrica</tp:taxon-name-part>
            </tp:taxon-name><tp:taxon-authority>Hering</tp:taxon-authority><tp:nomenclature-citation-list><tp:nomenclature-citation><tp:taxon-name>
                  <tp:taxon-name-part taxon-name-part-type="genus" reg="Platensina">Platensina</tp:taxon-name-part>
                  <tp:taxon-name-part taxon-name-part-type="species" reg="tetrica">tetrica</tp:taxon-name-part>
                </tp:taxon-name><comment>Hering, 1939a: 179. Type locality Trichinopolis, Tamil Nadu, India.</comment></tp:nomenclature-citation><tp:nomenclature-citation><tp:taxon-name>
                  <tp:taxon-name-part taxon-name-part-type="genus" reg="Platensina">Platensina</tp:taxon-name-part>
                  <tp:taxon-name-part taxon-name-part-type="species" reg="fukienica">fukienica</tp:taxon-name-part>
                </tp:taxon-name><comment>Hering, 1939b: 146. Type locality Fujian, China.</comment></tp:nomenclature-citation></tp:nomenclature-citation-list></tp:nomenclature><tp:treatment-sec sec-type="diagnosis" id="SECID0EXWBG"><title>Diagnosis.</title><p>This species was adequately described by <xref ref-type="bibr" rid="B16">Hering (1939a</xref>, <xref ref-type="bibr" rid="B17">b</xref>) and is characterised by the reduced and often indistinct hyaline markings. Indian specimens were not available for study but wings of both <italic><tp:taxon-name><tp:taxon-name-part taxon-name-part-type="genus" reg="Platensina">P.</tp:taxon-name-part><tp:taxon-name-part taxon-name-part-type="species" reg="tetrica">tetrica</tp:taxon-name-part></tp:taxon-name></italic> Hering and <italic><tp:taxon-name><tp:taxon-name-part taxon-name-part-type="genus" reg="Platensina">P.</tp:taxon-name-part><tp:taxon-name-part taxon-name-part-type="species" reg="fukienica">fukienica</tp:taxon-name-part></tp:taxon-name></italic> Hering, considered synonyms by <xref ref-type="bibr" rid="B9">Hancock (2012)</xref>, were illustrated by <xref ref-type="bibr" rid="B27">Wang (1998)</xref>.</p></tp:treatment-sec><tp:treatment-sec sec-type="distribution" id="SECID0EDYBG"><title>Distribution.</title><p>This species is known in India only from the type locality in Tamil Nadu. Elsewhere, it is known from China, Taiwan, Vietnam and West Malaysia (<xref ref-type="bibr" rid="B9">Hancock 2012</xref>).</p></tp:treatment-sec><ref-list><ref id="B16"><mixed-citation xmlns:xlink="http://www.w3.org/1999/xlink" xlink:type="simple"><person-group><name name-style="western"><surname>Hering</surname><given-names>EM</given-names></name></person-group> (<year>1939a</year>) <article-title>Neue <tp:taxon-name><tp:taxon-name-part taxon-name-part-type="family">Trypetidae</tp:taxon-name-part></tp:taxon-name> der Erde.</article-title><source>Verhandlungen Siebenter Internationale Kongress für Entomologie</source><volume>1</volume>(<issue>7</issue>): <fpage>165</fpage>–<lpage>190</lpage>.</mixed-citation></ref><ref id="B17"><mixed-citation xmlns:xlink="http://www.w3.org/1999/xlink" xlink:type="simple"><person-group><name name-style="western"><surname>Hering</surname><given-names>EM</given-names></name></person-group> (<year>1939b</year>) Vier neue Bohrfliegen von Fukien (Dipt. Trypet.). Decheniana 98(B): 143–147.</mixed-citation></ref><ref id="B9"><mixed-citation xmlns:xlink="http://www.w3.org/1999/xlink" xlink:type="simple"><person-group><name name-style="western"><surname>Hancock</surname><given-names>DL</given-names></name></person-group> (<year>2012</year>) <article-title>Systematic and distributional notes on some Australasian and African species of <italic><tp:taxon-name><tp:taxon-name-part taxon-name-part-type="genus">Platensina</tp:taxon-name-part></tp:taxon-name></italic> Enderlein and <italic><tp:taxon-name><tp:taxon-name-part taxon-name-part-type="genus">Dicheniotes</tp:taxon-name-part></tp:taxon-name></italic> Munro (<tp:taxon-name><tp:taxon-name-part taxon-name-part-type="order">Diptera</tp:taxon-name-part></tp:taxon-name>: <tp:taxon-name><tp:taxon-name-part taxon-name-part-type="family">Tephritidae</tp:taxon-name-part></tp:taxon-name>: <tp:taxon-name><tp:taxon-name-part taxon-name-part-type="subfamily">Tephritinae</tp:taxon-name-part></tp:taxon-name>), with description of a new species of <italic><tp:taxon-name><tp:taxon-name-part taxon-name-part-type="genus">Dicheniotes</tp:taxon-name-part></tp:taxon-name></italic> from Kenya.</article-title><source>Australian Entomologist</source><volume>39</volume>(<issue>4</issue>): <fpage>305</fpage>–<lpage>320</lpage>.</mixed-citation></ref><ref id="B27"><mixed-citation xmlns:xlink="http://www.w3.org/1999/xlink" xlink:type="simple"><person-group><name name-style="western"><surname>Wang</surname><given-names>XJ</given-names></name></person-group> (<year>1998</year>) The Fruit Flies (<tp:taxon-name><tp:taxon-name-part taxon-name-part-type="order">Diptera</tp:taxon-name-part></tp:taxon-name>: <tp:taxon-name><tp:taxon-name-part taxon-name-part-type="family">Tephritidae</tp:taxon-name-part></tp:taxon-name>) of the East Asian Region. Dong Wu Fen Lei Xue Bao (Supplement 21): 1–338.</mixed-citation></ref></ref-list></tp:taxon-treatment>
