# Supplementary material for: ﻿Two new species of Platensina Enderlein (Diptera, Tephritidae, Tephritinae, Dithrycini) from India
Source: Zookeys. 2022 Apr 6;1092:123–46. doi: 10.3897/zookeys.1092.80645 (PMC9007926; doi:10.3897/zookeys.1092.80645)
Supplement: XML Treatment for Platensina zodiacalis [file zookeys.1092.80645-treatment8.xml]

<!DOCTYPE tp:taxon-treatment
  PUBLIC "-//TaxonX//DTD Taxonomic Treatment Publishing DTD v0 20100105//EN" "tax-treatment-NSO.dtd">
<tp:taxon-treatment xmlns:tp="http://www.plazi.org/taxpub"><tp:treatment-meta><kwd-group><label>Taxon classification</label><kwd>
                <named-content content-type="kingdom">Animalia</named-content>
              </kwd><kwd>
                <named-content content-type="order">Diptera</named-content>
              </kwd><kwd>
                <named-content content-type="family">Tephritidae</named-content>
              </kwd></kwd-group><mixed-citation publication-type="journal"><person-group><name><surname>David</surname><given-names>K. J.</given-names></name><name><surname>Hancock</surname><given-names>D. L.</given-names></name><name><surname>Sachin</surname><given-names>K.</given-names></name><name><surname>Gracy</surname><given-names>R. G.</given-names></name><name><surname>Salini</surname><given-names>S.</given-names></name></person-group><article-title>﻿Two new species of <italic><tp:taxon-name><tp:taxon-name-part taxon-name-part-type="genus" reg="Platensina">Platensina</tp:taxon-name-part></tp:taxon-name></italic> Enderlein (<tp:taxon-name><tp:taxon-name-part taxon-name-part-type="order">Diptera</tp:taxon-name-part></tp:taxon-name>, <tp:taxon-name><tp:taxon-name-part taxon-name-part-type="family">Tephritidae</tp:taxon-name-part></tp:taxon-name>, <tp:taxon-name><tp:taxon-name-part taxon-name-part-type="subfamily">Tephritinae</tp:taxon-name-part></tp:taxon-name>, <tp:taxon-name><tp:taxon-name-part taxon-name-part-type="tribe">Dithrycini</tp:taxon-name-part></tp:taxon-name>) from India</article-title><source>Zookeys</source><day>06</day><month>04</month><year>2022</year><volume>1092</volume><fpage>123</fpage><lpage>146</lpage><pub-id pub-id-type="doi">10.3897/zookeys.1092.80645</pub-id></mixed-citation></tp:treatment-meta><tp:nomenclature><label>﻿</label><tp:taxon-name>
              <object-id xmlns:xlink="http://www.w3.org/1999/xlink" content-type="arpha" xlink:type="simple">60D96A31-7909-5F43-A4A4-39751C22FC9D</object-id>
              <tp:taxon-name-part taxon-name-part-type="genus" reg="Platensina">Platensina</tp:taxon-name-part>
              <tp:taxon-name-part taxon-name-part-type="species" reg="zodiacalis">zodiacalis</tp:taxon-name-part>
            </tp:taxon-name><tp:taxon-authority>(Bezzi)</tp:taxon-authority><tp:nomenclature-citation-list><tp:nomenclature-citation><tp:taxon-name>
                  <tp:taxon-name-part taxon-name-part-type="genus" reg="Tephritis">Tephritis</tp:taxon-name-part>
                  <tp:taxon-name-part taxon-name-part-type="species" reg="zodiacalis">zodiacalis</tp:taxon-name-part>
                </tp:taxon-name><comment>Bezzi, 1913: 163. Type locality Calcutta [Kolkata], India.</comment></tp:nomenclature-citation><tp:nomenclature-citation><tp:taxon-name>
                  <tp:taxon-name-part taxon-name-part-type="genus" reg="Platensina">Platensina</tp:taxon-name-part>
                  <tp:taxon-name-part taxon-name-part-type="species" reg="zodiacalis">zodiacalis</tp:taxon-name-part>
                </tp:taxon-name><comment>: <xref ref-type="bibr" rid="B19">Hering 1956</xref>: 69. Lapsus calami.</comment></tp:nomenclature-citation><tp:nomenclature-citation><tp:taxon-name>
                  <tp:taxon-name-part taxon-name-part-type="genus" reg="Platensina">Platensina</tp:taxon-name-part>
                  <tp:taxon-name-part taxon-name-part-type="species" reg="zodiacalis">zodiacalis</tp:taxon-name-part>
                </tp:taxon-name><comment>: <xref ref-type="bibr" rid="B14">Hendel 1915</xref>: 461.</comment></tp:nomenclature-citation></tp:nomenclature-citation-list></tp:nomenclature><tp:treatment-sec sec-type="material" id="SECID0EA2BG"><title>Material examined.</title><p>India: 1♂, Karnataka, Madikeri, Chettalli, 05.xi.2012, David K.J. “leg”; 1♀, Assam, Dibrugarh, 07.xi.2014, Ramesh Kumar A. “leg”; 1♂, Karnataka, Kidu, CPCRI, 19.ii. 2015, David K.J. “leg”; 1♂, Karnataka, Chettalli, C.H.E.S, 03.ii.2021, David K.J. “leg”; 1♂, Assam, Barpeta, K.V.K, 09.iii.2021, Sachin K. “leg”; 1♂, Assam, Barpeta, K.V.K, 10.iii.2021, David. K.J. “leg”; 1♀, Assam, Chirang, K.V.K, 13.iii.2021, Sachin K. “leg”; 1♂, Assam, Golpara, 14.iii.2021, Rabbani M.K. “leg” (<abbrev xmlns:xlink="http://www.w3.org/1999/xlink" xlink:title="National Insect Museum, ICAR – National Bureau of Agricultural Insect Resources" id="ABBRID0EG2BG" xlink:type="simple">NIM</abbrev>).</p></tp:treatment-sec><tp:treatment-sec sec-type="diagnosis" id="SECID0EK2BG"><title>Diagnosis.</title><p>This species was adequately described by <xref ref-type="bibr" rid="B2">Bezzi (1913)</xref> except for the postabdominal structures. It is almost inseparable from <italic><tp:taxon-name><tp:taxon-name-part taxon-name-part-type="genus" reg="Platensina">P.</tp:taxon-name-part><tp:taxon-name-part taxon-name-part-type="species" reg="platyptera">platyptera</tp:taxon-name-part></tp:taxon-name></italic> except for the presence of only basal scutellar setae instead of both apical and basal setae as in <italic><tp:taxon-name><tp:taxon-name-part taxon-name-part-type="genus" reg="Platensina">P.</tp:taxon-name-part><tp:taxon-name-part taxon-name-part-type="species" reg="platyptera">platyptera</tp:taxon-name-part></tp:taxon-name></italic> (Figs <xref ref-type="fig" rid="F10">42</xref>, <xref ref-type="fig" rid="F10">43</xref>).</p><fig id="F10" position="float" orientation="portrait"><object-id xmlns:xlink="http://www.w3.org/1999/xlink" content-type="doi" xlink:type="simple">10.3897/zookeys.1092.80645.figures42-43</object-id><object-id xmlns:xlink="http://www.w3.org/1999/xlink" content-type="arpha" xlink:type="simple">C9AC0EA0-7414-5A5C-AA36-8D94DEE527AA</object-id><label>Figures 42–43.</label><caption><p><italic><tp:taxon-name><tp:taxon-name-part taxon-name-part-type="genus" reg="Platensina">Platensina</tp:taxon-name-part><tp:taxon-name-part taxon-name-part-type="species" reg="zodiacalis">zodiacalis</tp:taxon-name-part></tp:taxon-name></italic> (Bezzi) <bold>42</bold> habitus (dorsal) <bold>43</bold> habitus (lateral).</p></caption><graphic xmlns:xlink="http://www.w3.org/1999/xlink" xlink:href="zookeys-1092-123-g010.jpg" position="float" orientation="portrait" xlink:type="simple" id="oo_669206.jpg"><uri content-type="original_file" xlink:type="simple">https://binary.pensoft.net/fig/669206</uri></graphic></fig></tp:treatment-sec><tp:treatment-sec sec-type="Male genitalia" id="SECID0EO4BG"><title>Male genitalia.</title><p>Epandrium (Fig. <xref ref-type="fig" rid="F11">44</xref>) brown, sclerotised, with no demarcation from lateral surstylus (in profile view); epandrium and surstyli oval in posterior view, with well-developed prensisetae (Fig. <xref ref-type="fig" rid="F11">45</xref>). Phallus 1.39 mm long including glans; glans stout, with broad sclerotised rod (Fig. <xref ref-type="fig" rid="F11">46</xref>).</p><fig id="F11" position="float" orientation="portrait"><object-id xmlns:xlink="http://www.w3.org/1999/xlink" content-type="doi" xlink:type="simple">10.3897/zookeys.1092.80645.figures44-51</object-id><object-id xmlns:xlink="http://www.w3.org/1999/xlink" content-type="arpha" xlink:type="simple">68AAE9CD-E1C2-57FB-B60C-A6414590FCD4</object-id><label>Figures 44–51.</label><caption><p><italic><tp:taxon-name><tp:taxon-name-part taxon-name-part-type="genus" reg="Platensina">Platensina</tp:taxon-name-part><tp:taxon-name-part taxon-name-part-type="species" reg="zodiacalis">zodiacalis</tp:taxon-name-part></tp:taxon-name></italic> (Bezzi) <bold>44</bold> epandrium (lateral) <bold>45</bold> epandrium (posterior view) <bold>46</bold> glans of phallus <bold>47</bold> ovipositor <bold>48</bold> spicules on eversible membrane <bold>49</bold> spermatheca <bold>50</bold> aculeus <bold>51</bold> aculeus tip (100×).</p></caption><graphic xmlns:xlink="http://www.w3.org/1999/xlink" xlink:href="zookeys-1092-123-g011.jpg" position="float" orientation="portrait" xlink:type="simple" id="oo_669207.jpg"><uri content-type="original_file" xlink:type="simple">https://binary.pensoft.net/fig/669207</uri></graphic></fig></tp:treatment-sec><tp:treatment-sec sec-type="Female genitalia" id="SECID0EI6BG"><title>Female genitalia.</title><p>Oviscape 0.92 mm long, dark brown, conical, dorsoventrally flattened (Fig. <xref ref-type="fig" rid="F11">47</xref>); eversible membrane 0.72 mm long, shorter than oviscape, with conical spicules along entire length except for a few rows of flattened ones distally (Fig. <xref ref-type="fig" rid="F11">48</xref>); taeniae short, dark brown, 0.25 length of eversible membrane. Aculeus shorter than eversible membrane, 0.63 mm long, dorsoventrally flattened; apex of aculeus rounded (Figs <xref ref-type="fig" rid="F11">50</xref>, <xref ref-type="fig" rid="F11">51</xref>). Spermatheca brown, club-shaped, with numerous papillae (Fig. <xref ref-type="fig" rid="F11">49</xref>).</p></tp:treatment-sec><tp:treatment-sec sec-type="distribution" id="SECID0EDAAI"><title>Distribution.</title><p>This species is widespread from India (Karnataka, Assam) and Sri Lanka to southern China and Australia (<xref ref-type="bibr" rid="B9">Hancock 2012</xref>).</p></tp:treatment-sec><ref-list><ref id="B19"><mixed-citation xmlns:xlink="http://www.w3.org/1999/xlink" xlink:type="simple"><person-group><name name-style="western"><surname>Hering</surname><given-names>EM</given-names></name></person-group> (<year>1956</year>) <article-title><tp:taxon-name><tp:taxon-name-part taxon-name-part-type="family">Trypetidae</tp:taxon-name-part></tp:taxon-name> (Dipt.) von Ceylon. (53. Beitrag zur Kenntnis der <tp:taxon-name><tp:taxon-name-part taxon-name-part-type="family">Trypetidae</tp:taxon-name-part></tp:taxon-name>).</article-title><source>Verhandlungen der Naturforschenden Gesellschaft in Basel</source><volume>67</volume>: <fpage>62</fpage>–<lpage>74</lpage>.</mixed-citation></ref><ref id="B14"><mixed-citation xmlns:xlink="http://www.w3.org/1999/xlink" xlink:type="simple"><person-group><name name-style="western"><surname>Hendel</surname><given-names>F</given-names></name></person-group> (<year>1915</year>) <article-title>H. Sauter’s Formosa-Ausbeute. <tp:taxon-name><tp:taxon-name-part taxon-name-part-type="subfamily">Tephritinae</tp:taxon-name-part></tp:taxon-name>.</article-title><source>Annales Musei Nationalis Hungarici</source><volume>13</volume>: <fpage>424</fpage>–<lpage>467</lpage>. [pls viii–ix]</mixed-citation></ref><ref id="B2"><mixed-citation xmlns:xlink="http://www.w3.org/1999/xlink" xlink:type="simple"><person-group><name name-style="western"><surname>Bezzi</surname><given-names>M</given-names></name></person-group> (<year>1913</year>) <article-title>Indian trypaneids (fruit-flies) in the collection of the Indian Museum, Calcutta.</article-title><source>Memoirs of the Indian Museum</source><volume>3</volume>: <fpage>53</fpage>–<lpage>175</lpage>.</mixed-citation></ref><ref id="B9"><mixed-citation xmlns:xlink="http://www.w3.org/1999/xlink" xlink:type="simple"><person-group><name name-style="western"><surname>Hancock</surname><given-names>DL</given-names></name></person-group> (<year>2012</year>) <article-title>Systematic and distributional notes on some Australasian and African species of <italic><tp:taxon-name><tp:taxon-name-part taxon-name-part-type="genus">Platensina</tp:taxon-name-part></tp:taxon-name></italic> Enderlein and <italic><tp:taxon-name><tp:taxon-name-part taxon-name-part-type="genus">Dicheniotes</tp:taxon-name-part></tp:taxon-name></italic> Munro (<tp:taxon-name><tp:taxon-name-part taxon-name-part-type="order">Diptera</tp:taxon-name-part></tp:taxon-name>: <tp:taxon-name><tp:taxon-name-part taxon-name-part-type="family">Tephritidae</tp:taxon-name-part></tp:taxon-name>: <tp:taxon-name><tp:taxon-name-part taxon-name-part-type="subfamily">Tephritinae</tp:taxon-name-part></tp:taxon-name>), with description of a new species of <italic><tp:taxon-name><tp:taxon-name-part taxon-name-part-type="genus">Dicheniotes</tp:taxon-name-part></tp:taxon-name></italic> from Kenya.</article-title><source>Australian Entomologist</source><volume>39</volume>(<issue>4</issue>): <fpage>305</fpage>–<lpage>320</lpage>.</mixed-citation></ref></ref-list></tp:taxon-treatment>
